# Supplementary material for: The ENA1 Na+-ATPase Gene Is Regulated by the SPS Sensing Pathway and the Stp1/Stp2 Transcription Factors
Source: Int J Mol Sci. 2023 Mar 14;24(6):5548. doi: 10.3390/ijms24065548 (PMC10055992; doi:10.3390/ijms24065548)
Supplement: Supplementary file 1 [file ijms-24-05548-s001.zip]

Archive with 2 entries (2 files):
- supp figures v2.pdf
- Table S1 (Oligos).xlsx
